# Supplementary material for: HIV Infection is associated with compositional and functional shifts in the rectal mucosal microbiota
Source: Microbiome. 2013 Oct 12;1:26. doi: 10.1186/2049-2618-1-26 (PMC3971626; doi:10.1186/2049-2618-1-26)
Supplement: Additional file 2 — Individual anti-retroviral drugs taken by subjects on combination anti-retroviral therapy (cART(+)). Each cART(+) received an average of 3.65 specific drugs that are tabulated here. [file 2049-2618-1-26-S2.xlsx]

## Sheet: Sheet1
Additional File 2. Individual anti-retroviral drugs taken by cART(+) subjects.
Anti-retroviral Drug	Drug Type	cART(+) Subjects
Emtricitabine (Emtriva)	NRTI	15
Tenofovir (Viread)	NRTI	15
Ritonavir (Norvir)	PI (first generation)	12
Darunavir (Prezista)	PI (second generation)	6
Efavirenz (Sustiva)	NNRTI (first generation)	6
Raltegravir (Isentress)	Integrase Inhibitor	4
Atazanavir (Reyataz)	PI (second generation)	4
Abacavir (Ziagen)	NRTI	3
Lamivudine (Epivir)	NRTI	3
Nevirapine (Viramune)	NNRTI (first generation)	2
Lopinavir (Kaletra)	PI (first generation)	1
Zidovudine (Retrovir)	NRTI	1
Etravirine (Intelence)	NNRTI (second generation)	1
Each subject received an average of 3.65 drugs.
